# Supplementary material for: Polymerizable Cholinium-Based Antibiotics for Polymer Carriers: Systems with Combined Load of Cloxacillin and Ampicillin
Source: Molecules. 2024 Dec 18;29(24):5973. doi: 10.3390/molecules29245973 (PMC11678903; doi:10.3390/molecules29245973)
Supplement: Supplementary file 1 [file molecules-29-05973-s001.zip]

Archive with 1 entries (1 files):
- molecules-3358333-supplementary.pdf
